# Supplementary material for: Effects of the Transfer Method and Interfacial Adhesion on the Frictional and Wear Resistance Properties of a Graphene-Coated Polymer
Source: Nanomaterials (Basel). 2023 Feb 8;13(4):655. doi: 10.3390/nano13040655 (PMC9967740; doi:10.3390/nano13040655)
Supplement: Supplementary file 1 [file nanomaterials-13-00655-s001.zip]

Archive with 1 entries (1 files):
- nanomaterials-2138613-supplementary.pdf
